# Supplementary material for: Comparison of the Response to the CXCR4 Antagonist AMD3100 during the Development of Retinal Organoids Derived from ES Cells and Zebrafish Retina
Source: Int J Mol Sci. 2022 Jun 25;23(13):7088. doi: 10.3390/ijms23137088 (PMC9266567; doi:10.3390/ijms23137088)
Supplement: Supplementary file 1 [file ijms-23-07088-s001.zip]

Archive with 1 entries (1 files):
- ijms-1725824-supplementary.pdf
